# Supplementary material for: CRISPR-Cas9 genome editing induces megabase-scale chromosomal truncations
Source: Nat Commun. 2019 Mar 8;10:1136. doi: 10.1038/s41467-019-09006-2 (PMC6408493; doi:10.1038/s41467-019-09006-2)
Supplement: Supplementary file 3 — Source Data [file 41467_2019_9006_MOESM3_ESM.xlsx]

## Sheet: Figure 2a
	CRISPR-Cas9 genome editing induces megabase-scale chromosomal truncations - Cullot et al. 2019
	Figure 2a
	Measured parameters	HDR by RFLP
	Conditions	Nuclease + 181nt-ssODN
	Values (%)	15.41
		25.36
		24.72
		15.01
		24.7

## Sheet: Figure 2c
	CRISPR-Cas9 genome editing induces megabase-scale chromosomal truncations - Cullot et al. 2019
	Figure 2c
	Measured parameters	UROS specific activity by HPLC analysis		Rel. UROS-specific activity to UROS activity in NT HEK (%)			Metabolic accumulation of type-I porphyrins by flow cytometry (%)
	Conditions	NT	Nuclease + 181nt-ssODN	NT	Nuclease + 181nt-ssODN		NT	Nuclease + 181nt-ssODN
	Values	18	7.9	100	43.88		0	46.3
		17.9	8.2	100	45.81		0	42.3
		16	8.5	100	53.125		0	43.2
								22
								24.7

## Sheet: Figure 3a
	CRISPR-Cas9 genome editing induces megabase-scale chromosomal truncations - Cullot et al. 2019
	Figure 3a
	Conditions	NT		Nuclease		Nuclease + ssODN		Nickase + ssODN
	Measured parameters	3O / 3G	2O / 3G	3O / 3G	2O / 3G	3O / 3G	2O / 3G	3O / 3G	2O / 3G
	Values (n)	93	7	83	17	82	18	95	5

## Sheet: Figure 3b
	CRISPR-Cas9 genome editing induces megabase-scale chromosomal truncations - Cullot et al. 2019
	Figure 3b
	Conditions	NT			Nuclease			Nuclease + ssODN			Nickase + ssODN
	Measured parameters	3O / 3G	2O / 3G	1 O / 3G	3O / 3G	2O / 3G	1 O / 3G	3O / 3G	2O / 3G	1 O / 3G	3O / 3G	2O / 3G	1 O / 3G
	Values (n)	129	20	1	143	49	8	120	35	5	123	27	0

## Sheet: Figure 3c
	CRISPR-Cas9 genome editing induces megabase-scale chromosomal truncations - Cullot et al. 2019
	Figure 3c
	Conditions	Nuclease
	Measured parameters	3O / 3G	2O / 3G
	Values (n)	87	19

## Sheet: Figure 3d
	CRISPR-Cas9 genome editing induces megabase-scale chromosomal truncations - Cullot et al. 2019
	Figure 3d
		hFF				hFF hTERT				hFF hTERT TP53-/-
	Conditions	NT		Nuclease		NT		Nuclease		NT		Nuclease
	Measured parameters	2O / 2G	1O / 2G	2O / 2G	1O / 2G	2O / 2G	1O / 2G	2O / 2G	1O / 2G	2O / 2G	1O / 2G	2O / 2G	1O / 2G
	Values (n)	602	4	550	2	773	2	429	5	126	1	467	39

## Sheet: Figure 4a
	CRISPR-Cas9 genome editing induces megabase-scale chromosomal truncations - Cullot et al. 2019
	Figure 4a
	Measured parameters	HDR by RFLP
	Conditions	Nickase + 181nt-ssODN
	Values (%)	4.5
		1.74
		2.8
		1.16

## Sheet: Figure 4c
	CRISPR-Cas9 genome editing induces megabase-scale chromosomal truncations - Cullot et al. 2019
	Figure 4c
	Measured parameters	UROS specific activity by HPLC analysis		Rel. UROS-specific activity to UROS activity in NT HEK (%)
	Conditions	NT	Nuclease + 181nt-ssODN	NT	Nuclease + 181nt-ssODN
	Values	18	14.1	100	78.33
		17.9	16.8	100	93.85
		16	21.3	100	133.12

## Sheet: Figure 5e
	CRISPR-Cas9 genome editing induces megabase-scale chromosomal truncations - Cullot et al. 2019
	Figure 5e
	Measured parameters	UROS specific activity by HPLC analysis		Rel. UROS-specific activity to UROS activity in WT HEK (%)			Metabolic accumulation of type-I porphyrins by flow cytometry (%)
	Conditions	WT HEK	c.217C HEK clone	WT HEK	c.217C HEK clone		WT HEK	c.217C HEK clone
	Values	16.02	0.004	100	0.02		0.1	98.5
							0	95.9
							0.1	98
							0	92.8

## Sheet: Figure 6e
	CRISPR-Cas9 genome editing induces megabase-scale chromosomal truncations - Cullot et al. 2019
	Figure 6e
	Measured parameters	UROS specific activity by HPLC analysis				Rel. UROS-specific activity to UROS activity in WT HEK (%)					Metabolic accumulation of type-I porphyrins by flow cytometry (%)
	Conditions	c.217C HEK clone	Corrected HEK	Sorted Corrected HEK	WT HEK	c.217C HEK clone	Corrected HEK	Sorted Corrected HEK	WT HEK		c.217C HEK clone	Corrected HEK	Sorted Corrected HEK	WT HEK
	Values	0.004	0.66	5.01	16.02	0.02	4.41	33.53	107.22		98.5	85.3	0.5	0.6
			0.64	3.91	13.86		4.28	26.17	92.77		95.9	83.9	0.9	0.1
			0.71	3.09			4.75	20.68			98	85.9	0.1	0.3
											92.8

[truncated: 8 more sheets: Supplementary figure 3b, Supplementary figure 4a, Supplementary figure 4b, Supplementary figure 6a, Supplementary figure 6b, Supplementary figure 7a, Supplementary figure 8b, Supplementary figure 9a,b,c]
